# Supplementary material for: Urinary Dickkopf 3 Is Not an Independent Risk Factor in a Cohort of Kidney Transplant Recipients and Living Donors
Source: Int J Mol Sci. 2024 May 15;25(10):5376. doi: 10.3390/ijms25105376 (PMC11121870; doi:10.3390/ijms25105376)
Supplement: Supplementary file 1 [file ijms-25-05376-s001.zip]

Archive with 1 entries (1 files):
- ijms-2940377-supplementary.pdf
